# Supplementary material for: Conserved metabolic regulator ArcA responds to oxygen availability, iron limitation, and cell envelope perturbations during bacteremia
Source: mBio. 2023 Sep 8;14(5):e01448-23. doi: 10.1128/mbio.01448-23 (PMC10653796; doi:10.1128/mbio.01448-23)
Supplement: File S1 — Genomes and ArcA ORFs analyzed for conservation modeling. [file mbio.01448-23-s0001.xlsx]

## Sheet: Sheet1
File S1 Legend: ArcA ORFs were identified in 418 genomes representing 417 species from Order Enterobacterales
Species	Genome	Genome ID	Accession	ArcA BRC ID
Citrobacter freundii	Citrobacter freundii strain UMH14	546.464	CP024680	fig|546.464.peg.4775
Klebsiella aerogenes	Klebsiella aerogenes strain Ka37751	548.605	CP041925	fig|548.605.peg.4297
Pantoea agglomerans	Pantoea agglomerans strain FDAARGOS 1447 strain Not applicable	549.416	CP077366	fig|549.416.peg.3740
Enterobacter cloacae	Enterobacter cloacae RS35	550.3788	JAMQCM010000001	fig|550.3788.peg.725
Pectobacterium carotovorum	Pectobacterium carotovorum strain WPP14	554.82	CP051652	fig|554.82.peg.565
Escherichia coli	Escherichia coli CFT073	562.94315	CP058222	fig|562.94315.peg.4412
Escherichia fergusonii	Escherichia fergusonii strain FDAARGOS_1499 strain Not applicable	564.206	CP083638	fig|564.206.peg.2836
Atlantibacter hermannii	Atlantibacter hermannii strain 78-1320	565.16	CP049608	fig|565.16.peg.1578
Pseudescherichia vulneris	Pseudescherichia vulneris strain 4928STDY7071515	566.7	LR607338	fig|566.7.peg.3637
Hafnia alvei	Hafnia alvei strain LE8	569.30	LAZF01000055	fig|569.30.peg.3623
Klebsiella oxytoca	Klebsiella oxytoca strain FDAARGOS_500 strain Not applicable	571.376	CP033844	fig|571.376.peg.4322
Klebsiella pneumoniae	Klebsiella pneumoniae strain KPPR1	573.1355	KN150814	fig|573.1355.peg.814
Raoultella planticola	Raoultella planticola A2-F21	575.107	CP093334	fig|575.107.peg.2369
Raoultella terrigena	Raoultella terrigena strain JH01	577.26	CP050508	fig|577.26.peg.4690
Morganella morganii	Morganella morganii strain MGYG-HGUT-02512	582.306	LR699007	fig|582.306.peg.3544
Proteus vulgaris	Proteus vulgaris strain ATCC 49132	585.9	KN150745	fig|585.9.peg.355
Providencia rettgeri	Providencia rettgeri strain AR_0082	587.78	CP029736	fig|587.78.peg.117
Providencia stuartii	Providencia stuartii CMC-4104	588.252	CP095443	fig|588.252.peg.638
Serratia liquefaciens	Serratia liquefaciens S1	614.156	CP048784	fig|614.156.peg.567
Serratia marcescens	Serratia marcescens strain UMH9	615.524	CP018923	fig|615.524.peg.4802
Serratia odorifera	Serratia odorifera strain FDAARGOS_353	618.3	NJFR01000003	fig|618.3.peg.5061
Shigella boydii	Shigella boydii strain ESBL-W3-2	621.169	NIYS01000040	fig|621.169.peg.324
Shigella dysenteriae	Shigella dysenteriae SWHEFF_49	622.549	CP055055	fig|622.549.peg.572
Shigella sonnei	Shigella sonnei strain SE6-1	624.2249	CP055292	fig|624.2249.peg.1245
Xenorhabdus nematophila	Xenorhabdus nematophila strain SII	628.33	CP060401	fig|628.33.peg.2748
Yersinia enterocolitica	Yersinia enterocolitica strain IP26014	630.69	CQAE01000002	fig|630.69.peg.1701
Yersinia intermedia	Yersinia intermedia strain FDAARGOS_730 strain Not applicable	631.40	CP046293	fig|631.40.peg.3867
Yersinia bercovieri	Yersinia bercovieri strain IZSPB_Y87	634.18	JAJAVX010000003	fig|634.18.peg.1594
Edwardsiella tarda	Edwardsiella tarda strain KC-Pc-HB1	636.15	CP023706	fig|636.15.peg.1015
Arsenophonus nasoniae	Arsenophonus nasoniae strain FIN	638.17	CP038613	fig|638.17.peg.3615
Plesiomonas shigelloides	Plesiomonas shigelloides strain 7A	703.94	CP087711	fig|703.94.peg.687
Cronobacter sakazakii	Cronobacter sakazakii CS-931	28141.1048	CP027107	fig|28141.1048.peg.2650
Serratia proteamaculans	Serratia proteamaculans strain CCUG 14510	28151.36	WBKI01000003	fig|28151.36.peg.2912
Yersinia kristensenii	Yersinia kristensenii strain ATCC BAA-2637	28152.31	CP032482	fig|28152.31.peg.692
Pectobacterium atrosepticum	Pectobacterium atrosepticum strain 21a	29471.25	CP009125	fig|29471.25.peg.3966
Yersinia rohdei	Yersinia rohdei YRA	29485.3	CP009787	fig|29485.3.peg.3332
Yersinia ruckeri	Yersinia ruckeri strain KMM821	29486.164	CP071802	fig|29486.164.peg.528
Photorhabdus luminescens	Photorhabdus luminescens strain PB45.5	29488.15	LOIC01000019	fig|29488.15.peg.1018
Citrobacter amalonaticus	Citrobacter amalonaticus FDAARGOS_165	35703.153	CP014070	fig|35703.153.peg.4641
Xenorhabdus bovienii	Xenorhabdus bovienii 18M	40576.59	JAKMXG010000003	fig|40576.59.peg.543
Xenorhabdus beddingii	Xenorhabdus beddingii strain DSM 4764	40578.4	MUBK01000003	fig|40578.4.peg.2578
Ewingella americana	Ewingella americana strain CCUG 14506T	41202.12	VXKG01000002	fig|41202.12.peg.2224
Serratia entomophila	Serratia entomophila A1	42906.9	CP082787	fig|42906.9.peg.607
Serratia fonticola	Serratia fonticola strain DSM 4576	47917.8	CP011254	fig|47917.8.peg.2420
Kluyvera ascorbata	Kluyvera ascorbata strain WCH1410	51288.6	LSME01000011	fig|51288.6.peg.592
Tatumella citrea	Tatumella citrea strain ATCC 39140	53336.8	CP015581	fig|53336.8.peg.3555
Xenorhabdus japonica	Xenorhabdus japonica strain DSM 16522	53341.3	FOVO01000002	fig|53341.3.peg.2148
Raoultella ornithinolytica	Raoultella ornithinolytica strain NCTC9164	54291.184	CABDWD010000002	fig|54291.184.peg.4618
Pectobacterium betavasculorum	Pectobacterium betavasculorum strain NCPPB 2795	55207.5	JQHM01000003	fig|55207.5.peg.2192
Pantoea cypripedii	Pantoea cypripedii strain WS4375	55209.9	JAGGMY010000001	fig|55209.9.peg.1905
Brenneria nigrifluens	Brenneria nigrifluens strain ATCC 13028	55210.5	CP034036	fig|55210.5.peg.663
Erwinia persicina	Erwinia persicina strain Cp2	55211.39	CP082141	fig|55211.39.peg.3725
Erwinia rhapontici	Erwinia rhapontici strain BY21311	55212.15	CP085627	fig|55212.15.peg.4077
Brenneria rubrifaciens	Brenneria rubrifaciens strain 6D370	55213.4	CP034035	fig|55213.4.peg.3201
Rahnella inusitata	Rahnella inusitata strain Se8.10.12	58169.7	CP065024	fig|58169.7.peg.4246
Pantoea dispersa	Pantoea dispersa strain Lsch	59814.204	CP082346	fig|59814.204.peg.695
Lelliottia amnigena	Lelliottia amnigena strain FDAARGOS_1445 strain Not applicable	61646.100	CP079896	fig|61646.100.peg.4039
Pluralibacter gergoviae	Pluralibacter gergoviae strain FDAARGOS_186	61647.65	CP020388	fig|61647.65.peg.1773
Kluyvera intermedia	Kluyvera intermedia strain N2-1	61648.20	CP045845	fig|61648.20.peg.3784
Serratia ficaria	Serratia ficaria strain NCTC12148	61651.3	LT906479	fig|61651.3.peg.698
Serratia rubidaea	Serratia rubidaea strain FDAARGOS_926 strain Not applicable	61652.34	CP065640	fig|61652.34.peg.2077
Erwinia tracheiphila	Erwinia tracheiphila BHKY	65700.171	CP089932	fig|65700.171.peg.5261
Pantoea stewartii	Pantoea stewartii strain ZJ-FGZX1	66269.21	CP049115	fig|66269.21.peg.3643
Edwardsiella ictaluri	Edwardsiella ictaluri S07-698	67780.67	CP084521	fig|67780.67.peg.620
Citrobacter farmeri	Citrobacter farmeri strain CF_355	67824.9	RHWV01000002	fig|67824.9.peg.2432
Citrobacter rodentium	Citrobacter rodentium DSM 16636	67825.30	CP082833	fig|67825.30.peg.226
Erwinia aphidicola	Erwinia aphidicola X001	68334.9	JAMKCQ010000001	fig|68334.9.peg.2351
Enterobacter cancerogenus	Enterobacter cancerogenus strain JY65	69218.53	CP081105	fig|69218.53.peg.866
Lelliottia nimipressuralis	Lelliottia nimipressuralis strain MEZLN61	69220.16	JAJNQS010000018	fig|69220.16.peg.1776
Pectobacterium cacticida	Pectobacterium cacticida CFCC10813	69221.4	CP109947	fig|69221.4.peg.3298
Erwinia mallotivora	Erwinia mallotivora EP39	69222.13	VFIH01000003	fig|69222.13.peg.3036
Musicola paradisiaca	Dickeya paradisiaca strain A3967	69223.13	JAAWVW010000007	fig|69223.13.peg.3828
Erwinia psidii	Erwinia psidii strain IBSBF 435	69224.3	RHHM01000002	fig|69224.3.peg.2450
Brenneria alni	Brenneria alni strain NCPPB 3934	71656.4	MJLZ01000001	fig|71656.4.peg.143
Lonsdalea quercina	Lonsdalea quercina strain ATCC 29281	71657.5	FNQS01000004	fig|71657.5.peg.3292
Pectobacterium odoriferum	Pectobacterium odoriferum strain JK2.1	78398.23	CP034938	fig|78398.23.peg.4174
Erwinia pyrifoliae	Erwinia pyrifoliae strain EpK1/15	79967.6	CP023567	fig|79967.6.peg.3390
Buttiauxella agrestis	Buttiauxella agrestis strain MCE	82977.3	JPRU01000002	fig|82977.3.peg.2974
Budvicia aquatica	Budvicia aquatica FDAARGOS_387	82979.7	PDDX01000001	fig|82979.7.peg.1985
Obesumbacterium proteus	Obesumbacterium proteus strain PCM_1214	82983.11	SITL01000116	fig|82983.11.peg.3336
Pragia fontium	Pragia fontium strain NCTC12284	82985.7	LR134531	fig|82985.7.peg.733
Buttiauxella ferragutiae	Buttiauxella ferragutiae H4-C11	82989.7	CP093332	fig|82989.7.peg.639
Buttiauxella izardii	Buttiauxella izardii strain CCUG 35510	82991.3	QZWH01000022	fig|82991.3.peg.2222
Buttiauxella warmboldiae	Buttiauxella warmboldiae strain CCUG 35512	82993.3	RPOH01000029	fig|82993.3.peg.1757
Serratia grimesii	Serratia grimesii strain BXF1	82995.6	LT883155	fig|82995.6.peg.606
Leclercia adecarboxylata	Leclercia adecarboxylata strain USDA-ARS-USMARC-60222	83655.10	CP013990	fig|83655.10.peg.3885
Pantoea endophytica	Pantoea endophytica 596	92488.12	PJRT01000009	fig|92488.12.peg.4638
Erwinia toletana	Erwinia toletana strain WS4403	92490.6	JAGGMQ010000001	fig|92490.6.peg.2977
Edwardsiella hoshinae	Edwardsiella hoshinae strain FDAARGOS_940 strain Not applicable	93378.7	CP065626	fig|93378.7.peg.1234
Klebsiella cf. planticola B43	Klebsiella cf. planticola B43	95610.3	BADH01000249	fig|95610.3.peg.1317
Salmonella enterica	Salmonella enterica subsp. enterica serovar Typhimurium str. LT2	99287.836	AE006468	fig|99287.836.peg.4870
Proteus penneri	Proteus penneri S178-2	102862.26	CP059690	fig|102862.26.peg.162
Providencia alcalifaciens	Providencia alcalifaciens strain FDAARGOS_408	126385.6	CP023536	fig|126385.6.peg.334
Serratia quinivorans	Serratia quinivorans strain NCTC13188	137545.6	LR134494	fig|137545.6.peg.603
Serratia symbiotica	Serratia symbiotica strain 24.1	138074.16	WSPN01000025	fig|138074.16.peg.1474
Cedecea neteri	Cedecea neteri strain FDAARGOS_392	158822.21	CP023525	fig|158822.21.peg.4140
Cedecea lapagei	Cedecea lapagei strain NCTC11466	158823.5	LR134201	fig|158823.5.peg.3932
Enterobacter hormaechei	Enterobacter hormaechei strain FDAARGOS 1435 strain Not applicable	158836.1174	CP077392	fig|158836.1174.peg.186
Leminorella richardii	Leminorella richardii strain NCTC12151	158841.3	LS483470	fig|158841.3.peg.2731
Moellerella wisconsensis	Moellerella wisconsensis W65	158849.12	CP093242	fig|158849.12.peg.2757
Providencia rustigianii	Providencia rustigianii strain NCTC12026	158850.7	UGUA01000002	fig|158850.7.peg.648
Yokenella regensburgei	Yokenella regensburgei strain DSM 5079	158877.9	RBIZ01000005	fig|158877.9.peg.3378
Samsonia erythrinae	Samsonia erythrinae strain DSM 16730	160434.3	SMBY01000006	fig|160434.3.peg.2512
Photorhabdus akhurstii	Photorhabdus akhurstii strain 0813-124 phase II strain not applicable	171438.4	CP020335	fig|171438.4.peg.729
Pectobacterium brasiliense	Pectobacterium brasiliense strain 1692	180957.62	CP047495	fig|180957.62.peg.2130
Proteus hauseri	Proteus hauseri strain 15H5D-4a	183417.5	CP026364	fig|183417.5.peg.1993
Shigella flexneri	Shigella flexneri 2a str. 301	198214.7	NC_004337	fig|198214.7.peg.5224
Dickeya dadantii	Dickeya dadantii FZ06	204038.53	CP094943	fig|204038.53.peg.4202
Dickeya dianthicola	Dickeya dianthicola strain ME23	204039.55	CP031560	fig|204039.55.peg.4126
Dickeya zeae	Dickeya zeae strain PL65	204042.48	CP025799	fig|204042.48.peg.3916
Kosakonia cowanii	Kosakonia cowanii strain FBS 223	208223.19	CP035129	fig|208223.19.peg.3797
Escherichia albertii	Escherichia albertii Sample 167	208962.289	CP070290	fig|208962.289.peg.3731
[Curtobacterium] plantarum	[Curtobacterium] plantarum strain LMG 16222	221276.3	RHDS01000003	fig|221276.3.peg.2191
Photorhabdus kayaii	Photorhabdus kayaii strain M-HU2	230088.4	WSFE01000008	fig|230088.4.peg.1769
Photorhabdus thracensis	Photorhabdus temperata subsp. thracensis strain DSM 15199	230089.6	CP011104	fig|230089.6.peg.1205
Photorhabdus laumondii	Photorhabdus luminescens subsp. laumondii TTO1	243265.5	NC_005126	fig|243265.5.peg.610
Klebsiella variicola	Klebsiella variicola strain LEMB11	244366.435	CP045783	fig|244366.435.peg.3686
Atlantibacter subterranea	Atlantibacter subterranea LH84-a	255519.10	CP100494	fig|255519.10.peg.580
Yersinia aleksiciae	Yersinia aleksiciae strain 404/81	263819.5	CGBL01000002	fig|263819.5.peg.602
Yersinia pseudotuberculosis	Yersinia pseudotuberculosis IP 32953	273123.14	CP009712	fig|273123.14.peg.2083
Kosakonia radicincitans	Kosakonia radicincitans strain DSM 107547	283686.18	CP040392	fig|283686.18.peg.4733
Xenorhabdus innexi	Xenorhabdus innexi strain HGB1681 (deposited as PTA-6826 in the American Type Culture Collection)	290109.7	LT699767	fig|290109.7.peg.1758
Xenorhabdus budapestensis	Xenorhabdus budapestensis strain C-7-2	290110.7	CP072455	fig|290110.7.peg.756
Xenorhabdus ehlersii	Xenorhabdus ehlersii strain DSM 16337	290111.5	NIBT01000013	fig|290111.5.peg.823
Xenorhabdus szentirmaii	Xenorhabdus szentirmaii strain US123	290112.3	NIUA01000001	fig|290112.3.peg.2482
Citrobacter koseri	Citrobacter koseri ATCC BAA-895	290338.8	NC_009792	fig|290338.8.peg.2844
Photorhabdus asymbiotica	Photorhabdus asymbiotica strain ATCC 43949	291112.3	NC_012962	fig|291112.3.peg.612
Enterobacter ludwigii	Enterobacter ludwigii strain EN-119	299767.18	CP017279	fig|299767.18.peg.3638
Serratia ureilytica	Serratia ureilytica strain T6	300181.112	CP071320	fig|300181.112.peg.4220
Providencia heimbachae	Providencia heimbachae strain NCTC12003	333962.4	LS483422	fig|333962.4.peg.670
Xenorhabdus indica	Xenorhabdus indica strain DSM 17382	333964.4	NKHP01000006	fig|333964.4.peg.3588
Providencia vermicola	Providencia vermicola strain DSM 17385	333965.22	JAGSPI010000009	fig|333965.22.peg.2916
Sodalis glossinidius	Sodalis glossinidius str. 'morsitans'	343509.12	NC_007712	fig|343509.12.peg.1055
Yersinia frederiksenii	Yersinia frederiksenii ATCC 33641	349966.8	KN150731	fig|349966.8.peg.3358
Yersinia mollaretii	Yersinia mollaretii ATCC 43969	349967.11	CP054043	fig|349967.11.peg.1808
Xenorhabdus stockiae	Xenorhabdus stockiae strain DSM 17904	351614.4	NJAJ01000009	fig|351614.4.peg.4274
Xenorhabdus vietnamensis	Xenorhabdus vietnamensis strain DSM 22392	351656.5	MUBJ01000001	fig|351656.5.peg.120
Xenorhabdus koppenhoeferi	Xenorhabdus koppenhoeferi strain DSM 18168	351659.4	FPBJ01000035	fig|351659.4.peg.2814
Xenorhabdus doucetiae	Xenorhabdus doucetiae strain FRM16 = DSM 17909	351671.5	FO704550	fig|351671.5.peg.776
Xenorhabdus griffiniae	Xenorhabdus griffiniae strain VH1	351672.10	JADEUF010000012	fig|351672.10.peg.563
Xenorhabdus cabanillasii	Xenorhabdus cabanillasii strain DSM 17905	351673.4	QTUB01000001	fig|351673.4.peg.792
Xenorhabdus miraniensis	Xenorhabdus miraniensis strain DSM 17902	351674.5	NITZ01000017	fig|351674.5.peg.1433
Xenorhabdus mauleonii	Xenorhabdus mauleonii strain DSM 17908	351675.7	FORG01000007	fig|351675.7.peg.4663
Xenorhabdus kozodoii	Xenorhabdus kozodoii strain DSM 17907	351676.4	NJCX01000021	fig|351676.4.peg.1830
Xenorhabdus hominickii	Xenorhabdus hominickii strain ANU1	351679.5	CP016176	fig|351679.5.peg.2656
Siccibacter turicensis	Siccibacter turicensis strain #493	357233.20	RYYT01000003	fig|357233.20.peg.2153
Franconibacter helveticus	Franconibacter helveticus strain CS-23	357240.5	QISR01000003	fig|357240.5.peg.2262
Yersinia similis	Yersinia similis strain 228	367190.3	CP007230	fig|367190.3.peg.2178
Morganella psychrotolerans	Morganella psychrotolerans strain CCUG 53682T	368603.12	VXKB01000005	fig|368603.12.peg.3308
Trabulsiella odontotermitis	Trabulsiella odontotermitis strain TbO1.1	379893.8	LIFU01000002	fig|379893.8.peg.1897
Phytobacter diazotrophicus	Phytobacter diazotrophicus strain UAEU22	395631.4	CP051548	fig|395631.4.peg.5027
Cronobacter turicensis	Cronobacter turicensis strain HA18060	413502.31	JAANQI010000007	fig|413502.31.peg.3185
Mangrovibacter plantisponsor	Mangrovibacter plantisponsor strain DSM 19579	451513.3	QGTS01000006	fig|451513.3.peg.2419
Serratia nematodiphila	Serratia nematodiphila strain DH-S01 strain not collected	458197.18	CP038662	fig|458197.18.peg.609
Erwinia tasmaniensis	Erwinia tasmaniensis Et1/99	465817.9	NC_010694	fig|465817.9.peg.746
Biostraticola tofi	Biostraticola tofi strain DSM 19580	466109.3	SMCR01000002	fig|466109.3.peg.1351
Pantoea anthophila	Pantoea anthophila strain 11-2	470931.3	JXXL01000005	fig|470931.3.peg.988
Pantoea deleyi	Pantoea deleyi LMG24200	470932.14	CP071405	fig|470932.14.peg.3200
Pantoea eucalypti	Pantoea eucalypti strain LMG 24197	470933.11	CP045720	fig|470933.11.peg.3400
Pantoea vagans	Pantoea vagans strain LMG 24199	470934.52	CP038853	fig|470934.52.peg.3289
Photorhabdus cinerea	Photorhabdus cinerea strain DSM 19724	471575.3	PUJW01000008	fig|471575.3.peg.2070
Pantoea eucrina	Pantoea eucrina strain XL123	472693.28	CP083448	fig|472693.28.peg.466
Pantoea brenneri	Pantoea brenneri strain IIFCSG-B1	472694.20	JACBPK010000005	fig|472694.20.peg.3540
Pantoea septica	Pantoea septica strain MGYG-HGUT-02423	472695.24	CABMKO010000002	fig|472695.24.peg.1116
Pantoea conspicua	Pantoea conspicua strain LMG 24534	472705.4	MLFN01000002	fig|472705.4.peg.266
Kosakonia oryzae	Kosakonia oryzae Ola 51	497725.17	CP014007	fig|497725.17.peg.4503
Escherichia coli	Escherichia coli str. K-12 substr. MG1655	511145.12	NC_000913	fig|511145.12.peg.4550
Proteus mirabilis	Proteus mirabilis HI4320	529507.6	NC_010554	fig|529507.6.peg.3640
Enterobacter mori	Enterobacter mori ACYC.E9L	539813.36	CP091779	fig|539813.36.peg.608
Hafnia paralvei	Hafnia paralvei AVS0177	546367.124	CP083737	fig|546367.124.peg.3833
Kosakonia arachidis	Kosakonia arachidis strain KACC 18508	551989.5	CP045300	fig|551989.5.peg.2352
Cedecea davisae	Cedecea davisae DSM 4568	566551.12	KE161030	fig|566551.12.peg.450
Dickeya poaceiphila	Dickeya poaceiphila NCPPB 569	568768.7	CP042220	fig|568768.7.peg.563
Shimwellia pseudoproteus	Shimwellia pseudoproteus strain DSM 3038	570012.3	WBXP01000001	fig|570012.3.peg.191
Pantoea allii	Pantoea allii strain PNA 200-10	574096.8	QGHF01000002	fig|574096.8.peg.1134
Photorhabdus temperata	Photorhabdus temperata DSM 14550	574560.22	JAJAFX010000019	fig|574560.22.peg.1346
Rahnella variigena	Rahnella variigena strain CIP 105588	574964.4	NSDJ01000001	fig|574964.4.peg.1314
Dickeya parazeae	Dickeya dadantii Ech586	590409.4	NC_013592	fig|590409.4.peg.3636
Proteus terrae	Proteus cibarius strain ZN2	626774.13	CP047349	fig|626774.13.peg.540
Shimwellia blattae	Shimwellia blattae DSM 4481 = NBRC 105725	630626.3	CP001560	fig|630626.3.peg.3264
Erwinia billingiae	Erwinia billingiae Eb661	634500.5	NC_014306	fig|634500.5.peg.950
Enterobacter asburiae	Enterobacter asburiae LF7a	640513.3	NC_015968	fig|640513.3.peg.770
Tatumella morbirosei	Tatumella morbirosei LMG 23360	642227.6	JPKR02000003	fig|642227.6.peg.2359
Erwinia amylovora	Erwinia amylovora CFBP1430	665029.3	NC_013961	fig|665029.3.peg.2847
Mixta calida	Mixta calida strain DE0300	665913.5	VEKN01000005	fig|665913.5.peg.3504
Mixta gaviniae	Pantoea gaviniae strain DSM 22758	665914.6	CP026377	fig|665914.6.peg.849
Edwardsiella anguillarum	Edwardsiella tarda 080813	667120.5	AFJH01000040	fig|667120.5.peg.1713
Yersinia nurmii	Yersinia nurmii strain CIP110231T	685706.3	CPYD01000008	fig|685706.3.peg.2447
[Enterobacter] lignolyticus	Enterobacter lignolyticus SCF1	701347.4	NC_014618	fig|701347.4.peg.3795
Brenneria salicis	Brenneria salicis ATCC 15712 = DSM 30166	714314.6	QNRY01000006	fig|714314.6.peg.980
Rahnella aquatilis	Rahnella aquatilis CIP 78.65 = ATCC 33071	745277.3	CP003244	fig|745277.3.peg.3743
Photorhabdus kleinii	Photorhabdus kleinii DSM 23513	768034.3	JAJAFY010000011	fig|768034.3.peg.638
Serratia plymuthica	Serratia plymuthica AS9	768492.3	NC_015567	fig|768492.3.peg.622
Photorhabdus heterorhabditis	Photorhabdus heterorhabditis strain VMG	880156.5	LJCS01000012	fig|880156.5.peg.1572
Xenorhabdus khoisanae strain MCB	Xenorhabdus khoisanae strain MCB	880157.4	LFCV01000130	fig|880157.4.peg.3603
Enterobacter bugandensis	Enterobacter bugandensis strain STN0717-56	881260.71	AP022508	fig|881260.71.peg.631
Enterobacter soli	Enterobacter soli strain A23	885040.7	JAGGDT010000007	fig|885040.7.peg.4881
Gibbsiella quercinecans	Gibbsiella quercinecans strain FRB97	929813.7	CP014136	fig|929813.7.peg.1951
Yersinia entomophaga	Yersinia entomophaga strain MH96	935293.3	CP010029	fig|935293.3.peg.2878
Rosenbergiella nectarea	Rosenbergiella nectarea strain 8N4	988801.3	FOGC01000001	fig|988801.3.peg.2430
Providencia thailandensis	Providencia thailandensis strain KCTC 23281	990144.3	BMYH01000004	fig|990144.3.peg.2496
Photorhabdus khanii	Photorhabdus khanii strain HGB 1456	1004150.3	WHZZ01000007	fig|1004150.3.peg.4866
Photorhabdus tasmaniensis	Photorhabdus tasmaniensis strain T327	1004159.3	PUJU01000046	fig|1004159.3.peg.4053
Photorhabdus caribbeanensis	Photorhabdus caribbeanensis strain HG29	1004165.3	RCWB01000018	fig|1004165.3.peg.2949
Photorhabdus hainanensis	Photorhabdus hainanensis strain DSM 22397	1004166.3	RCWD01000068	fig|1004166.3.peg.5252
Kosakonia oryzendophytica	Kosakonia oryzendophytica strain REICA_082	1005665.7	FMAY01000002	fig|1005665.7.peg.2626
Kosakonia oryziphila	Kosakonia oryziphila strain REICA_142	1005667.7	FMBC01000001	fig|1005667.7.peg.2343
Trabulsiella guamensis	Trabulsiella guamensis ATCC 49490	1005994.3	JMTB01000059	fig|1005994.3.peg.1694
Tatumella ptyseos	Tatumella ptyseos ATCC 33301	1005995.3	ATMJ01000012	fig|1005995.3.peg.674
Leminorella grimontii	Leminorella grimontii ATCC 33999 = DSM 5078	1005999.13	JMPN01000016	fig|1005999.13.peg.2401
Xenorhabdus ishibashii	Xenorhabdus ishibashii strain DSM 22670	1034471.3	NJAK01000001	fig|1034471.3.peg.2450
Yersinia pestis	Yersinia pestis A1122	1035377.4	CP002956	fig|1035377.4.peg.554
Cronobacter condimenti	Cronobacter condimenti 1330 strain LMG 26250	1073999.7	CP012264	fig|1073999.7.peg.657
Cronobacter universalis	Cronobacter universalis NCTC 9529	1074000.5	CP012257	fig|1074000.5.peg.653
Pantoea rodasii	Pantoea rodasii strain DSM 26611	1076549.5	PIQI01000031	fig|1076549.5.peg.5222
Pantoea rwandensis	Pantoea rwandensis strain LMG 26275	1076550.4	MLFR01000004	fig|1076550.4.peg.1521
Pantoea wallisii	Pantoea wallisii strain LMG 26277	1076551.3	MLFS01000024	fig|1076551.3.peg.2337
Lonsdalea iberica	Lonsdalea quercina subsp. iberica strain LMG 26264	1082703.3	LUTP01000001	fig|1082703.3.peg.69
Lonsdalea britannica	Lonsdalea britannica strain 477	1082704.5	CP023009	fig|1082704.5.peg.598
Dickeya solani	Dickeya solani strain PPO 9019	1089444.22	JWLS01000006	fig|1089444.22.peg.4111
Pantoea ananatis	Pantoea ananatis PA13	1095774.3	CP003085	fig|1095774.3.peg.3722
Brenneria goodwinii	Brenneria goodwinii strain FRB141	1109412.17	CP014137	fig|1109412.17.peg.4923
Budvicia diplopodorum	Budvicia diplopodorum strain D9	1119056.3	WOYF01000002	fig|1119056.3.peg.1823
Photorhabdus australis	Photorhabdus asymbiotica subsp. australis DSM 17609	1122960.3	JONO01000047	fig|1122960.3.peg.3524
Photorhabdus stackebrandtii	Photorhabdus stackebrandtii strain DSM 23271	1123042.3	PUJV01000001	fig|1123042.3.peg.261
Klebsiella michiganensis	Klebsiella michiganensis strain THO-011	1134687.230	AP022547	fig|1134687.230.peg.4908
Providencia sneebia	Providencia sneebia DSM 19967	1141660.3	AKKN01000013	fig|1141660.3.peg.3081
Providencia burhodogranariea	Providencia burhodogranariea DSM 19968	1141662.3	AKKL01000046	fig|1141662.3.peg.3343
Serratia inhibens	Serratia inhibens PRI-2C strain PRI-2c	1154756.11	CP015613	fig|1154756.11.peg.587
Kosakonia sacchari	Kosakonia sacchari strain BO-1	1158459.5	CP016337	fig|1158459.5.peg.2340
Cronobacter malonaticus	Cronobacter malonaticus LMG 23826	1159491.22	CP013940	fig|1159491.22.peg.3415
Cronobacter dublinensis	Cronobacter dublinensis subsp. dublinensis LMG 23823	1159554.7	CP012266	fig|1159554.7.peg.648
Cronobacter muytjensii	Cronobacter muytjensii ATCC 51329	1159613.6	CP012268	fig|1159613.6.peg.3201
Erwinia piriflorinigrans	Erwinia piriflorinigrans CFBP 5888	1161919.3	CAHS01000017	fig|1161919.3.peg.3092
Lonsdalea populi	Lonsdalea populi strain N-5-1	1172565.28	CP065534	fig|1172565.28.peg.429
Pectobacterium wasabiae	Pectobacterium wasabiae CFBP 3304	1175631.8	CP015750	fig|1175631.8.peg.984
Salmonella bongori	Salmonella bongori N268-08	1197719.3	CP006608	fig|1197719.3.peg.4636
Pectobacterium aroidearum	Pectobacterium aroidearum strain L6	1201031.21	CP065044	fig|1201031.21.peg.719
Yersinia massiliensis	Yersinia massiliensis CCUG 53443	1205683.4	CAKR01000016	fig|1205683.4.peg.2188
Photorhabdus noenieputensis	Photorhabdus noenieputensis DSM 25462	1208607.5	JAJQTM010000001	fig|1208607.5.peg.1306
Kluyvera cryocrescens	Kluyvera cryocrescens NBRC 102467	1218112.3	BCTM01000015	fig|1218112.3.peg.2530
Sodalis praecaptivus	Sodalis sp. HS1	1239307.3	CP006569	fig|1239307.3.peg.3762
Dickeya oryzae	Dickeya sp. ZYY5	1240404.3	ML762921	fig|1240404.3.peg.1439
Raoultella electrica	Raoultella electrica strain DSM 102253	1259973.4	CP041247	fig|1259973.4.peg.4415
Edwardsiella piscicida	Edwardsiella piscicida 18EpOKYJ	1263550.90	CP090968	fig|1263550.90.peg.559
Yersinia pekkanenii	Yersinia pekkanenii strain A125KOH2	1288385.3	CQAZ01000006	fig|1288385.3.peg.957
[Pantoea] beijingensis	[Pantoea] beijingensis JZB2120001	1324864.3	CP071409	fig|1324864.3.peg.3192
Phaseolibacter flectens	Pseudomonas flectens ATCC 12775	1336237.3	JAEE01000001	fig|1336237.3.peg.584
Yersinia wautersii	Yersinia wautersii strain WP-931201	1341643.4	CVMG01000012	fig|1341643.4.peg.2033
Tatumella saanichensis	Tatumella sp. NML 06-3099	1344012.3	ATMI01000002	fig|1344012.3.peg.310
Buttiauxella brennerae	Buttiauxella brennerae ATCC 51605	1354251.4	LXER01000029	fig|1354251.4.peg.3252
Buttiauxella gaviniae	Buttiauxella gaviniae ATCC 51604	1354253.4	LXEP01000015	fig|1354253.4.peg.1622
Buttiauxella noackiae	Buttiauxella noackiae ATCC 51607	1354255.3	LXEO01000046	fig|1354255.3.peg.2970
Kluyvera georgiana	Kluyvera georgiana ATCC 51603	1354264.4	LXEU01000068	fig|1354264.4.peg.3547
Xenorhabdus poinarii	Xenorhabdus poinarii G6	1354304.4	FO704551	fig|1354304.4.peg.2896
Proteus myxofaciens	Cosenzaea myxofaciens ATCC 19692	1354337.7	LXEN01000102	fig|1354337.7.peg.2286
Izhakiella capsodis	Izhakiella capsodis strain N6PO6	1367852.4	FOVC01000003	fig|1367852.4.peg.348
Entomohabitans teleogrylli	Erwinia sp. SCU-B244	1384589.3	LLXO01000007	fig|1384589.3.peg.1664
Pseudocitrobacter faecalis	Pseudocitrobacter faecalis strain CCM 8478	1398493.8	BNAA01000004	fig|1398493.8.peg.2352
Dickeya aquatica	Dickeya aquatica strain 174/2	1401087.6	LT615367	fig|1401087.6.peg.3966
Franconibacter pulveris	Franconibacter pulveris 1160	1406822.4	AXSZ01000019	fig|1406822.4.peg.1138
Chania multitudinisentens	Serratia fonticola RB-25	1441930.4	CP007044	fig|1441930.4.peg.3364
Yersinia aldovae	Yersinia aldovae 670-83	1453495.3	CP009781	fig|1453495.3.peg.3122
Mixta theicola	Pantoea theicola strain QC88-366	1458355.3	NWUO01000007	fig|1458355.3.peg.2341
Klebsiella quasipneumoniae	Klebsiella quasipneumoniae strain KqPF26	1463165.411	CP065838	fig|1463165.411.peg.4395
Pantoea coffeiphila	Pantoea coffeiphila strain 1480	1465635.4	JAFBFW010000005	fig|1465635.4.peg.3682
Hafnia psychrotolerans	Hafnia psychrotolerans strain CGMCC 1.12806	1477018.4	BMFZ01000005	fig|1477018.4.peg.2466
Phytobacter (Metakosakonia) massiliensis	Metakosakonia massiliensis strain MGYG-HGUT-01426	1485952.4	CABKSF010000003	fig|1485952.4.peg.3407
Enterobacillus tribolii	Enterobacillus tribolii strain DSM 103736	1487935.3	QRAP01000005	fig|1487935.3.peg.2556
Siccibacter colletis	Cronobacter sp. 1383	1499086.3	JMSQ01000004	fig|1499086.3.peg.746
Escherichia marmotae	Escherichia marmotae strain H1-003-0086-C-F	1499973.35	CACSXJ020000004	fig|1499973.35.peg.1505
Pectobacterium actinidiae	Pectobacterium carotovorum subsp. actinidiae KKH3	1507808.3	JRMH01000001	fig|1507808.3.peg.3521
Brenneria roseae	Brenneria roseae subsp. americana strain LMG 27715	1508507.3	QDKJ01000001	fig|1508507.3.peg.115
Rahnella victoriana	Rahnella victoriana JZ-GX1	1510570.11	CP089919	fig|1510570.11.peg.909
Rahnella bruchi	Rahnella bruchi strain DSM 27398	1510573.3	QZWI01000006	fig|1510573.3.peg.2647
Rahnella woolbedingensis	Rahnella woolbedingensis strain DSM 27399	1510574.3	RAHH01000009	fig|1510574.3.peg.1961
Rouxiella chamberiensis	Rouxiella chamberiensis strain 130333	1513468.4	JRWU01000004	fig|1513468.4.peg.3423
Serratia myotis	Serratia myotis L7-1	1521427.3	CP099707	fig|1521427.3.peg.582
Mangrovibacter yixingensis	Mangrovibacter yixingensis strain SaN21-3	1529639.10	JAIVKM010000003	fig|1529639.10.peg.3160
Arsenophonus apicola	Arsenophonus endosymbiont of Apis mellifera strain ArsBeeUS	1541805.5	CP084222	fig|1541805.5.peg.2797
Rosenbergiella epipactidis	Rosenbergiella epipactidis YCCK 550	1544694.17	JAKIVJ010000003	fig|1544694.17.peg.1724
Rosenbergiella collisarenosi	Rosenbergiella collisarenosi S294	1544695.12	JAKZKA010000002	fig|1544695.12.peg.1666
Rosenbergiella australiborealis	Rosenbergiella australiborealis strain CdVSA20.1	1544696.9	JABBFO010000001	fig|1544696.9.peg.1039
Erwinia iniecta	Erwinia iniecta strain B120	1560201.3	JRXE01000048	fig|1560201.3.peg.4528
Erwinia endophytica	Erwinia endophytica strain A41C3	1563158.3	RQVV01000057	fig|1563158.3.peg.3773
Citrobacter pasteurii	Citrobacter pasteurii strain FDAARGOS 1424 strain Not applicable	1563222.16	CP077262	fig|1563222.16.peg.4339
Dickeya undicola	Dickeya sp. 2B12	1577887.3	JSYG01000001	fig|1577887.3.peg.41
Pantoea pleuroti	Pantoea pleuroti strain JZB 2120015	1592631.3	SBFD01000014	fig|1592631.3.peg.1402
Mixta intestinalis	Mixta intestinalis strain SRCM103226	1615494.3	CP028271	fig|1615494.3.peg.4524
Enterobacter kobei	Enterobacter sp. 35730	1619247.3	JZYS01000031	fig|1619247.3.peg.3065
Erwinia gerundensis	Erwinia gerundensis strain AR	1619313.17	CP073262	fig|1619313.17.peg.2797
Kosakonia pseudosacchari	Kosakonia pseudosacchari strain BDA62-3	1646340.7	CP063425	fig|1646340.7.peg.671
Rouxiella silvae	Rouxiella silvae strain 213	1646373.3	MRWD01000007	fig|1646373.3.peg.4559
Rouxiella badensis	Rouxiella badensis strain SER3	1646377.6	CP049603	fig|1646377.6.peg.4002
Mangrovibacter phragmitis	Mangrovibacter phragmitis strain MP23	1691903.4	LYRP01000022	fig|1691903.4.peg.3195
Citrobacter cronae	Citrobacter cronae strain Colony478	1748967.19	CP069763	fig|1748967.19.peg.1772
Pseudenterobacter timonensis	Enterobacter sp. MT20	1755099.3	FCOP01000011	fig|1755099.3.peg.1663
Dickeya fangzhongdai	Dickeya fangzhongdai DSM 101947	1778540.117	CP025003	fig|1778540.117.peg.4072
Enterobacter roggenkampii	Enterobacter cloacae complex 'Hoffmann cluster IV' strain DSM 16690	1812935.7	CP017184	fig|1812935.7.peg.617
Pantoea hericii	Pantoea hericii strain JZB2120024	1815628.3	SCKV01000003	fig|1815628.3.peg.1971 fig|1815628.3.peg.1972
Scandinavium goeteborgense	Scandinavium goeteborgense CCUG 66741	1851514.13	CP054058	fig|1851514.13.peg.3811
Phytobacter palmae	Kosakonia sp. S29	1855371.3	FONB01000001	fig|1855371.3.peg.4864
Xenorhabdus eapokensis	Xenorhabdus eapokensis DL20	1873482.4	MKGQ01000005	fig|1873482.4.peg.3175
Xenorhabdus thuongxuanensis	Xenorhabdus sp. 30TX1	1873484.3	MKGR01000028	fig|1873484.3.peg.1993
Pantoea sesami	Pantoea sesami strain Si-M154	1881110.4	FQWJ01000003	fig|1881110.4.peg.2471
Pantoea alhagi	Pantoea alhagi strain LTYR-11Z	1891675.3	CP019706	fig|1891675.3.peg.787
[Kluyvera] intestini	[Kluyvera] intestini strain GT-16	1898961.6	MKZW03000001	fig|1898961.6.peg.3277
Pectobacterium parmentieri	Pectobacterium parmentieri strain IFB5427 strain not applicable	1905730.20	CP027260	fig|1905730.20.peg.4268
Lelliottia jeotgali	Lelliottia sp. PFL01	1907578.3	CP018628	fig|1907578.3.peg.650
Citrobacter europaeus	Citrobacter europaeus strain 67A	1914243.6	PQSZ01000006	fig|1914243.6.peg.4516
Nissabacter archeti	Nissabacter archeti strain JGM97	1917880.6	JAERKB010000005	fig|1917880.6.peg.3303
Izhakiella australiensis	Izhakiella sp. D4N98 strain D4N98	1926881.3	MRUL01000006	fig|1926881.3.peg.4607
Pantoea latae	Pantoea sp. AS1 strain AS1	1964541.4	MWUE01000013	fig|1964541.4.peg.442
Phytobacter ursingii	Phytobacter ursingii strain type strain: ATCC27989 strain ATCC27989T	1972431.3	CABDWT010000002	fig|1972431.3.peg.1082
Proteus alimentorum	Proteus sp. 08MAS0041	1973495.3	NBVR01000018	fig|1973495.3.peg.437
Proteus columbae	Proteus sp. 08MAS2615	1987580.3	NGVR01000021	fig|1987580.3.peg.698
Klebsiella quasivariicola	Klebsiella quasivariicola strain 08A119	2026240.29	CP084768	fig|2026240.29.peg.4617
Providencia huaxiensis	Providencia huaxiensis WCHPr000369	2027290.27	CP031123	fig|2027290.27.peg.76
Photorhabdus bodei	Photorhabdus bodei strain LJ24-63	2029681.3	NSCM01000044	fig|2029681.3.peg.4279
Serratia oryzae	Serratia oryzae strain S32	2034155.6	SOZF01000016	fig|2034155.6.peg.767
Pectobacterium zantedeschiae	Pectobacterium zantedeschiae strain 9M	2034769.10	NWTM01000002	fig|2034769.10.peg.3338
Pectobacterium polaris	Pectobacterium polaris strain PZ1	2042057.37	CP046377	fig|2042057.37.peg.748
Franconibacter daqui	Franconibacter daqui strain CGMCC 1.15944	2047724.3	BMKJ01000003	fig|2047724.3.peg.2763
Proteus cibi	Proteus sp. FJ2001126-3	2050966.3	PENW01000019	fig|2050966.3.peg.3266
Proteus faecis	Proteus faecis FZP1097	2050967.9	JAMOJQ010000004	fig|2050967.9.peg.2353
Klebsiella grimontii	Klebsiella grimontii strain SB6415	2058152.15	CABGGT010000022	fig|2058152.15.peg.5629
Chimaeribacter arupi	Chimaeribacter arupi 2016-Iso1	2060066.9	PJZK01000002	fig|2060066.9.peg.2593
Chimaeribacter californicus	Chimaeribacter californicus 2015-Iso6	2060067.5	PJZF01000002	fig|2060067.5.peg.2850
Chimaeribacter coloradensis	Chimaeribacter coloradensis 2016-Iso4	2060068.4	PJZH01000003	fig|2060068.4.peg.2950
Pectobacterium peruviense	Pectobacterium peruviense strain A97-S13-F16	2066479.5	PYUO01000011	fig|2066479.5.peg.451
Enterobacter sichuanensis	Enterobacter sp. WCHECl1597	2071710.3	POVL01000004	fig|2071710.3.peg.2956
Lelliottia aquatilis	Lelliottia aquatilis strain TZW17	2080838.5	JAENMQ010000002	fig|2080838.5.peg.2689
Pectobacterium punjabense	Pectobacterium punjabense strain SS95	2108399.7	CP038498	fig|2108399.7.peg.3945
Klebsiella huaxiensis	Klebsiella huaxiensis WCHKl090001	2153354.10	CP036175	fig|2153354.10.peg.4959
[Erwinia] mediterraneensis	Erwinia sp. Marseille-P5165	2161819.3	LR026978	fig|2161819.3.peg.2090
Limnobaculum parvum	Limnobaculum parvum HYN0051	2172103.7	CP029185	fig|2172103.7.peg.2484
Pectobacterium aquaticum	Pectobacterium aquaticum A212-S19-A16	2204145.13	CP086253	fig|2204145.13.peg.3728
Dickeya lacustris	Dickeya sp. S29	2259638.3	QNUT01000054	fig|2259638.3.peg.1510
Edaphovirga cremea	Rahnella sp. DSM 105170	2267246.3	QOVA01000003	fig|2267246.3.peg.2847
Yersinia hibernica	Yersinia sp. CFS1934	2339259.3	CP032487	fig|2339259.3.peg.715
Kalamiella piersonii	Erwiniaceae bacterium IIIF1SW-P2	2364647.3	RARB01000004	fig|2364647.3.peg.3532
Enterobacter oligotrophicus	Enterobacter oligotrophica strain CCA6	2478464.3	AP019007	fig|2478464.3.peg.3020
Pectobacterium polonicum	Pectobacterium polonicum strain DPMP315	2485124.3	RJTN01000003	fig|2485124.3.peg.3100
Pseudocitrobacter vendiensis	Pseudocitrobacter vendiensis type strain: CPO20170097	2488306.3	CALSBS010000004	fig|2488306.3.peg.1444
Pectobacterium versatile	Pectobacterium sp. CFBP6051	2488639.3	RMBU01000033	fig|2488639.3.peg.2045
Klebsiella africana	Klebsiella africana strain 200023	2489010.4	CP084874	fig|2489010.4.peg.4369
Enterobacter chengduensis	Enterobacter chengduensis WCHECl-C4 = WCHECh050004	2494701.30	CP043318	fig|2494701.30.peg.799
Enterobacter huaxiensis	Enterobacter huaxiensis 090008 = WCHEHu090008	2494702.15	CP043342	fig|2494702.15.peg.3945
Enterobacter quasiroggenkampii	Enterobacter sp. WCHEn090040	2497436.3	RXSJ01000003	fig|2497436.3.peg.2540
Enterobacter chuandaensis	Enterobacter chuandaensis C210219	2497875.8	JAMGKO010000006	fig|2497875.8.peg.4212
Jinshanibacter zhutongyuii	Pragia sp. CF-458	2498113.3	CP034752	fig|2498113.3.peg.2984
Serratia microhaemolytica	Yersiniaceae bacterium ZS-11	2500534.3	SBEF01000034	fig|2500534.3.peg.2425
Kosakonia quasisacchari	Kosakonia sp. WCHEs120001 strain WCHKQ120001	2529380.3	SJOP01000005	fig|2529380.3.peg.4151
Enterobacter wuhouensis	Enterobacter sp. WCHEs120002 strain WCHEW120002	2529381.3	SJOO01000004	fig|2529381.3.peg.3267
Enterobacter quasihormaechei	Enterobacter sp. WCHEs120003 strain WCHEQ120003	2529382.3	SJON01000004	fig|2529382.3.peg.3131
Citrobacter arsenatis	Citrobacter sp. LY-1	2546350.3	CP037864	fig|2546350.3.peg.699
Cedecea colo	Cedecea colo strain ZA	2552946.3	SOYS01000004	fig|2552946.3.peg.2990
Mixta tenebrionis	Mixta sp. BIT-26	2562439.3	VHQI01000002	fig|2562439.3.peg.2009
Citrobacter tructae	Citrobacter sp. SNU WT2	2562449.3	CP038469	fig|2562449.3.peg.2643
Escherichia alba	Escherichia alba strain B35	2562891.3	WMJZ01000002	fig|2562891.3.peg.1757
Bruguierivorax albus	Biostraticola sp. BGMRC 2031	2575567.3	SZPQ01000001	fig|2575567.3.peg.1692
Jejubacter calystegiae	Izhakiella sp. KSNA2	2579935.4	CP040428	fig|2579935.4.peg.1883
Klebsiella indica	Klebsiella sp. TOUT106	2582917.3	VCHQ01000024	fig|2582917.3.peg.2115
Klebsiella pasteurii	Klebsiella pasteurii 15Km1352	2587529.12	JAPJJB010000013	fig|2587529.12.peg.1797
Affinibrenneria salicis	Brenneria sp. L3-3HA	2590031.3	VYKJ01000001	fig|2590031.3.peg.340
Serratia rhizosphaerae	Serratia sp. KUDC3025	2597702.3	CP041764	fig|2597702.3.peg.1398
Yersinia canariae	Yersinia sp. NCTC 14382	2607663.3	CP043727	fig|2607663.3.peg.716
Escherichia ruysiae	Escherichia ruysiae C61-1	2608867.59	JAMSJK010000003	fig|2608867.59.peg.3171
Citrobacter telavivensis	Citrobacter sp. NMI7905_11	2653933.3	WHIY01000005	fig|2653933.3.peg.4990
Pantoea jilinensis	Pantoea jilinensis strain D25	2676834.3	CP077746	fig|2676834.3.peg.3330
Acerihabitans arboris	Enterobacteriales bacterium SAP-6	2691583.3	WUBS01000001	fig|2691583.3.peg.221
Sodalis ligni	Sodalis sp. dw_23	2697027.3	WXYM01000003	fig|2697027.3.peg.5040
Serratia bockelmannii	Serratia bockelmannii sma21	2703793.13	JAPFKJ010000002	fig|2703793.13.peg.3213
Serratia nevei	Serratia nevei 9rpt1	2703794.6	JAMYWQ010000039	fig|2703794.6.peg.3357
Rahnella contaminans	Rahnella sp. Lac-M11	2703882.3	JAADJS010000002	fig|2703882.3.peg.2202
Rouxiella aceris	Rahnella sp. SAP-1	2703884.3	JAADJU010000006	fig|2703884.3.peg.4027
Rahnella aceris	Rahnella aceris S2-A69	2703885.11	CP093328	fig|2703885.11.peg.4081
Brenneria izadpanahii	Brenneria sp. Ir50	2722756.3	CP050854	fig|2722756.3.peg.705
Kluyvera sichuanensis	Kluyvera sp. SCKS090646	2725494.3	JABBJF010000010	fig|2725494.3.peg.2675
Insectihabitans xujianqingii	Insectihabitans xujianqingii CWB-B4	2738837.5	JADRCP010000001	fig|2738837.5.peg.521
Serratia surfactantfaciens	Serratia surfactantfaciens YD25	2741499.12	CP016948	fig|2741499.12.peg.4935
Mixta mediterraneensis	Mixta sp. Marseille-Q2057	2758443.3	JACFXY010000001	fig|2758443.3.peg.1877
Escherichia whittamii	Escherichia whittamii strain C2-3	2762229.4	JAINCF010000051	fig|2762229.4.peg.3901
Xenorhabdus lircayensis	Xenorhabdus sp. VLS	2763499.4	JACOII010000037	fig|2763499.4.peg.1950
Escherichia hominis	Escherichia sp. L7	2764324.3	JACRWJ010000029	fig|2764324.3.peg.961
Pantoea Psp39-30	Pantoea Psp39-30	2767592.3	JACSWU010000114	fig|2767592.3.peg.327
Pectobacterium quasiaquaticum	Pectobacterium quasiaquaticum A398-S21-F17	2774015.5	CP065178	fig|2774015.5.peg.3519
Pectobacterium parvum	Pectobacterium parvum strain FN20211	2778550.7	CP087392	fig|2778550.7.peg.4009
Rahnella laticis	Rahnella sp. SAP-17	2787622.4	JADOBI010000003	fig|2787622.4.peg.3192
Jinshanibacter allomyrinae	Budviciaceae bacterium BWR-B9	2791986.4	JADRCR010000002	fig|2791986.4.peg.1980
Enterobacter vonholyi	Enterobacter vonholyi KD11A-1	2797505.4	JAMDPD010000017	fig|2797505.4.peg.3128
Enterobacter dykesii	Enterobacter dykesii strain 120147	2797506.3	JAHEVX010000005	fig|2797506.3.peg.3182
Tenebrionibacter intestinalis	Enterobacterales bacterium BIT-L3	2799638.3	JAEPBH010000023	fig|2799638.3.peg.1771
Photorhabdus aegyptia	Photorhabdus aegyptia strain BKT4.5	2805098.4	JAGJDU010000126	fig|2805098.4.peg.617
Leclercia pneumoniae	Leclercia sp. 4-9-1-25	2815358.3	CP071383	fig|2815358.3.peg.602
Tenebrionicola larvae	Enterobacteriaceae bacterium YMB-R21	2815733.3	JAGFEW010000025	fig|2815733.3.peg.1862
Rahnella perminowiae	Rahnella perminowiae C60	2816244.8	JAFMOT010000178	fig|2816244.8.peg.259
Rahnella bonaserana	Rahnella sp. H11b	2816248.3	JAFMOW010000067	fig|2816248.3.peg.2625
Rahnella rivi	Rahnella sp. FC061912-K	2816249.3	JAFMOX010000054	fig|2816249.3.peg.798
Rahnella ecdela	Rahnella sp. FRB 231	2816250.3	JAFMOY010000133	fig|2816250.3.peg.1785
Enterobacter quasimori	Enterobacter quasimori strain 120130	2838947.3	JAHEVU010000004	fig|2838947.3.peg.3337
Erwinia phyllosphaerae	Erwiniaceae bacterium CMYE1	2853256.3	JAHSPF010000015	fig|2853256.3.peg.786
Photorhabdus antumapuensis	Photorhabdus sp. UCH-936	2862867.10	JAHZMK010000044	fig|2862867.10.peg.3384
Pectobacterium colocasium	Pectobacterium sp. LJ1	2878098.10	CP084032	fig|2878098.10.peg.3978
Musicola keenii	Musicola keenii A3967	2884250.3	JAACFQ010000007	fig|2884250.3.peg.3828
Yersinia artesiana	Yersinia artesiana IP39904	2890315.10	CABHYL010000022	fig|2890315.10.peg.1363
Yersinia proxima	Yersinia proxima strain IP38950	2890316.18	CABHYW010000001	fig|2890316.18.peg.17
Yersinia alsatica	Yersinia alsatica SCPM-O-B-7604	2890317.4	CP104006	fig|2890317.4.peg.652
Pseudocitrobacter corydidari	Pseudocitrobacter sp. G163CM	2891570.3	CP087880	fig|2891570.3.peg.2951
Huaxiibacter chinensis	Enterobacteriaceae bacterium 155047	2899785.5	JAJVHF010000002	fig|2899785.5.peg.1584
Brenneria tiliae	Brenneria sp. WC1b.1 WC1b.1T	2914984.4	JAKPCB010000100	fig|2914984.4.peg.3427
Leclercia tamurae	Leclercia sp. H6S3	2926467.3	JAMHKS010000065	fig|2926467.3.peg.760
Silvania hatchlandensis	Enterobacteriaceae bacterium H19S6	2926469.3	JAMGZK010000051	fig|2926469.3.peg.3435
Silvania confinis	Enterobacteriaceae bacterium H4N4	2926470.3	JAMGZJ010000068	fig|2926470.3.peg.202
Scandinavium hiltneri	Scandinavium sp. H11S7	2926519.4	JALIGE010000070	fig|2926519.4.peg.4141
Scandinavium manionii	Scandinavium manionii SB 3.3	2926520.8	JALIGD010000043	fig|2926520.8.peg.3932
Scandinavium tedordense	Scandinavium sp. TWS1a strain TWS1a.2	2926521.3	JALIGG010000053	fig|2926521.3.peg.3818
Winslowiella arboricola	Erwiniaceae bacterium BAC15a-03b BAC15a-03bT	2978220.3	JAODIM010000041	fig|2978220.3.peg.2897
